# Supplementary material for: Bifurcation and hybrid control of a discrete eco-epidemiological model with Holling type-III
Source: PLoS One. 2024 Jul 18;19(7):e0304171. doi: 10.1371/journal.pone.0304171 (PMC11257352; doi:10.1371/journal.pone.0304171)
Supplement: S1 Data — (XLSX) [file pone.0304171.s001.xlsx]

## Sheet: Sheet1
	r	K	β	m	a	b	c	d	initial value
Fig.2(i)	1.8	40	0.006	10	0.5	0.7655	0.0019	0.01	(38,0.1,1), (39,0.2,2), (40,0.3,3)
Fig.2(ii)	1.8	40	(0,1)	10	(0,1)	(0,1)	0.0019	0.01
Fig.3(i)	1.8	20	0.015	10	0.5	0.8	0.3	0.2	(15,5,1), (16,4,2), (17,3,3)
Fig.3(ii)	1.8	20	0.016	10	0.5	0.8	0.3	0.2	(15,5,1), (16,4,2), (17,3,3)
Fig.3(iii)	1.8	20	0.0185	10	0.5	0.8	0.3	0.2	(15,5,1), (16,4,2), (17,3,3)
Fig.3(iv)	1.8	20	0.02	10	0.5	0.8	0.3	0.2	(15,5,1), (16,4,2), (17,3,3)
Fig.4	1.8	20	(0.012,0.03)	10	0.5	0.8	0.3	0.2	(15,5,1), (16,4,2), (17,3,3)	ϵ
Fig.5	[2.5, 3]	20	0.08	10	0.8	0.7655	0.0019	0.1	(17.76,1.39,15.17)
Fig.6(i)	1.78	40	0.06	10	0.5	0.7655	0.0019	0.01	(38.788,0.518,92.1998)
Fig.6(ii)	1.79106	40	0.06	10	0.5	0.7655	0.0019	0.01	(38.788,0.518,92.1998)
Fig.6(iii)	1.7911	40	0.06	10	0.5	0.7655	0.0019	0.01	(38.788,0.518,92.1998)
Fig.6(iv-vii)	[1.7,2.1]	40	0.06	10	0.5	0.7655	0.0019	0.01	(38.788,0.518,92.1998)
Fig.7	1.79106	40	0.06	10	0.5	0.7655	0.0019	0.01	(38.788,0.518,92.1998)	θ=0.99999
Fig.8	1.79106	40	(0,1)	10	0.5	0.7655	0.0019	0.01	(38.788,0.518,92.1998)	θϵ(0,1)
